# Supplementary material for: Isolation and Characterization of a New Lytic Phage MA9V-2 Against Chryseobacterium indologenes MA9 and Its Combined Application with MA9V-1 for the Control of Panax notoginseng Root Rot
Source: Microorganisms. 2026 Jun 29;14(7):1423. doi: 10.3390/microorganisms14071423 (PMC13414440; doi:10.3390/microorganisms14071423)
Supplement: Supplementary file 1 [file microorganisms-14-01423-s001.zip]

Archive with 1 entries (1 files):
- microorganisms-4365519-supplementary.pdf
